# Supplementary material for: Mutagenesis of Puccinia graminis f. sp. tritici and Selection of Gain-of-Virulence Mutants
Source: Front Plant Sci. 2020 Sep 16;11:570180. doi: 10.3389/fpls.2020.570180 (PMC7533539; doi:10.3389/fpls.2020.570180)
Supplement: Supplementary file 4 [file Table_3.xlsx]

## Sheet: Sheet1
Supplementary Table S3 | Wheat-alien introgression lines and Aegilops tauschii accessions carrying single Sr genes that were used in the experiments
Identifier	Description	Line	Source	Reference
Sr22	Triticum. aestivum cv. Schomburgk carrying Sr22 derived from T. boeoticum accession G-21	W3534	Evans Lagudah, CSIRO, Canberra, Australia	(Paull et al., 1994)
Sr25	T. aestivum carrying Sr25 derived from Thinopyrum ponticum	Sr25L-2A-1	Michael Pumphrey, Washington State Unviersity, USA	Michael Pumphrey, personal communication
Sr33	T. aestivum carrying Sr33 derived from Aegilops. tauschii	CSID5405	Evans Lagudah, CSIRO, Canberra, Australia	(Jones et al., 1991)
Sr40	T. aestivum cv. Westinonia carrying Sr40 derived from T. timopheevii	2B-2G#2 translocation (Sr40-1 x W(2)) (Westonia backcrosses) (+Sr40), source 1410/12	Ian Dundas, University of Adelaide, Australia	Ian Dundas, personal communication
Sr43	T. aestivum carrying Sr43 derived from Th. ponticum	RWG34	Steven Xu, USDA, Fargo, USA	(Niu et al., 2014)
Sr44	T. aestivum cv. Angus carrying Sr44 derived from Th. intermedium	IK1019 x Angas, source 1350/13	Ian Dundas, University of Adelaide, Australia	(Khan, 1996)
Sr45	T. aestivum carrying Sr45 derived from Ae. tauschii	CSID5406	Evans Lagudah, CSIRO, Canberra, Australia	(Periyannan et al., 2014)
Sr45	Ae. tauschii line TOWWC191; contains Sr45 but not Sr33, Sr46 or SrTA1662	TOWWC0191	Germplasm Resources Unit, John Innes Centre, UK	(Arora et al., 2019)
Sr46	Ae. tauschii line TOWWC151; contains Sr46, but not Sr33, Sr45 or SrTA1662	TOWWC0151	Germplasm Resources Unit, John Innes Centre, UK	(Arora et al., 2019)
Sr51	T. aestivum with Sr51 derived from Ae. searsii		Michael Pumphrey, Washington State Unviersity, USA	(Liu, Jin, et al., 2011)
Sr53	T. aestivum with Sr53 derived from Ae. geniculata	TA5630	Michael Pumphrey, Washington State Unviersity, USA	(Liu, Rouse, et al., 2011)
SrTA1662	Ae. tauschii line TOWWC017; contains SrTA1662 but not Sr33, Sr45 or Sr46	TOWWC0017	Germplasm Resources Unit, John Innes Centre, UK	(Arora et al., 2019)
Sr1644-1Sh	T. aestivum accession with Sr1664-1Sh introgressed from Ae. sharonensis		Eitan Millet, Institute for Cereal Crops Improvement, Tel Aviv, Israel	(Millet et al., 2017)
Sr2020	Ae. sharonensis accession 2020		Lieberman Germplasm Bank, Tel Aviv University, Institute for Cereal Crops Improvement, Tel Aviv, Israel	(Yu et al., 2017)
Recurrent parent for Sr22	T. aestivum cv. Schomburgk		Evans Lagudah, CSIRO, Canberra, Australia
Recurrent parent for Sr25	T. aestivum cv. Louise		Michael Pumphrey, Washington State Unviersity, USA
Recurrent parent for Sr40	T. aestivum cv. Westonia	Source 629/08	Ian Dundas, University of Adelaide, Australia
Recurrent parent for Sr44	T. aestivum cv. Angus		Ian Dundas, University of Adelaide, Australia
Recurrent parent for Sr1644-1Sh	T. aestivum cv. Zahir		Eitan Millet, Institute for Cereal Crops Improvement, Tel Aviv, Israel
Recurrent parent for Sr33, Sr43, Sr45, Sr51,	T. aestivum cv. Chinese Spring		Michael Bevan, John Innes Centre
Sr53
Susceptible control	T. aestivum cv. Vuka	Toering/Merlin/2/Carsten 8	Minas Seed Co-operative Ltd, Canning, Nova Scotia
Resistant control Sr31	T. aestivum carrying Sr31 derived from Secale cereale	Kavkaz/Federation4	Tom Fetch, Cereal Research Centre, Winnipeg, Canada
